# Supplementary material for: Inflammation of the nasal mucosa is associated with susceptibility to experimental pneumococcal challenge in older adults
Source: Mucosal Immunol. 2024 Oct;17(5):973–89. doi: 10.1016/j.mucimm.2024.06.010 (PMC11464406; doi:10.1016/j.mucimm.2024.06.010)
Supplement: Supplementary Data file S1 [file mmc1.xlsx]

## Sheet: Sheet1
	Older
	Protected			Susceptible
Pathway	-5	2	9	-5	2	9
Rap1 signalling	-0.0926811	-0.194892	-0.250983	0.553012	0.180447	0.507566
Costimulation by the CD28 family	-0.257523	-0.400356	-0.469229	-0.00324744	-0.234852	0.189477
MHC class II antigen presentation	-0.188381	-0.298417	-0.384802	-0.145027	-0.101225	0.27194
TCR signaling	-0.31585	-0.52412	-0.472063	-0.0810675	-0.249879	0.28429
Signaling by the B Cell Receptor (BCR)	0.0454795	-0.0980678	-0.34384	-0.176448	-0.189896	0.188842
Immunoregulatory interactions between a Lymphoid and a non-Lymphoid cell	0.0365354	-0.149963	-0.345704	0.119547	0.0647634	0.294307
Class I MHC mediated antigen processing & presentation	-0.108465	-0.192491	-0.234897	-0.0880708	-0.104601	0.0916284
Growth hormone receptor signaling	-0.377453	-0.588351	-0.551849	0.507532	0.12515	0.593481
TNFR2 non-canonical NF-kB pathway	-0.313508	-0.527175	-0.425912	-0.235481	-0.250049	0.300602
Interferon Signaling	-0.339562	-0.378267	-0.385073	-0.0701247	-0.11776	0.328166
Signaling by Interleukins	-0.177531	-0.374932	-0.364085	0.252762	-0.00747291	0.458763
ROS, RNS production in phagocytes	-0.0373768	-0.259114	-0.316474	0.247713	0.278526	0.382964
DAP12 interactions	-0.135119	-0.426634	-0.279639	0.340703	0.00234507	0.476562
Nucleotide-binding domain, leucine rich repeat containing receptor (NLR) signaling pathways	-0.160172	-0.369369	-0.38258	0.22472	0.0944136	0.43531
DDX58/IFIH1-mediated induction of interferon-alpha/beta	-0.294096	-0.307469	-0.407366	0.0784396	-0.0743168	0.344108
Antimicrobial peptides	0.0183874	-0.155956	-0.0585371	0.522438	0.330361	0.425881
Complement cascade	0.476864	0.299014	-0.0228757	-0.140952	-0.0260159	0.0357925
C-type lectin receptors (CLRs)	-0.149437	-0.323087	-0.300909	0.101588	0.0149902	0.322266
Toll-like Receptor Cascades	-0.0890915	-0.266017	-0.303853	0.349423	0.0972856	0.36972
Fcgamma receptor (FCGR) dependent phagocytosis	0.262885	0.130353	-0.288753	0.0759425	-0.00995433	0.259528
Fc epsilon receptor (FCERI) signaling	0.0630609	-0.0167772	-0.332622	-0.0156397	-0.214726	0.25683
Neutrophil degranulation	-0.11018	-0.281771	-0.197196	0.352963	0.271449	0.440058
