# Supplementary material for: Inflammation of the nasal mucosa is associated with susceptibility to experimental pneumococcal challenge in older adults
Source: Mucosal Immunol. 2024 Oct;17(5):973–89. doi: 10.1016/j.mucimm.2024.06.010 (PMC11464406; doi:10.1016/j.mucimm.2024.06.010)
Supplement: Supplementary Data file S2 [file mmc2.xlsx]

## Sheet: Sheet1
	Younger
	Protected			Susceptible
Pathway	-5	2	9	-5	2	9
Rap1 signalling	-0.410668	-0.526266	-0.437199	-0.244693	0.0317223	-0.0718486
Costimulation by the CD28 family	0.135685	-0.122827	0.126842	0.317497	0.296272	0.522047
MHC class II antigen presentation	-0.185103	0.108442	-0.0315885	0.122241	0.320184	0.325906
TCR signaling	-0.0775143	0.169807	0.0425984	0.28783	0.416747	0.442976
Signaling by the B Cell Receptor (BCR)	-0.271855	-0.0933667	-0.280145	0.129637	0.413468	0.485976
Immunoregulatory interactions between a Lymphoid and a non-Lymphoid cell	-0.0729154	-0.44534	-0.403376	-0.076877	0.363034	0.584987
Class I MHC mediated antigen processing & presentation	-0.116514	-0.0154314	0.13256	0.0651607	0.167291	0.21803
Growth hormone receptor signaling	-0.0109681	-0.463116	-0.207844	-0.409232	0.115245	0.482287
TNFR2 non-canonical NF-kB pathway	0.0319304	0.140682	0.130329	0.191675	0.395742	0.43571
Interferon Signaling	0.166695	-0.157221	0.121013	0.0732054	0.154009	0.454142
Signaling by Interleukins	-0.15166	-0.160977	-0.251512	-0.295257	0.303625	0.384023
ROS, RNS production in phagocytes	-0.168386	-0.271011	-0.366164	-0.250094	0.248907	0.221094
DAP12 interactions	-0.149585	-0.392913	-0.254107	-0.00441659	0.202254	0.473562
Nucleotide-binding domain, leucine rich repeat containing receptor (NLR) signaling pathways	-0.196578	-0.309567	-0.126465	-0.225515	0.172857	0.415105
DDX58/IFIH1-mediated induction of interferon-alpha/beta	-0.137836	-0.193553	0.127501	-0.100666	0.155004	0.521849
Antimicrobial peptides	-0.317106	-0.419377	-0.472823	-0.480151	0.317184	0.0959406
Complement cascade	-0.340359	-0.478443	-0.442089	-0.227589	0.36658	0.507237
C-type lectin receptors (CLRs)	-0.196222	-0.122032	-0.0719204	-0.158579	0.230209	0.27342
Toll-like Receptor Cascades	-0.301056	-0.355511	-0.244862	-0.263811	0.17508	0.381525
Fcgamma receptor (FCGR) dependent phagocytosis	-0.373441	-0.42788	-0.345349	-0.100521	0.399738	0.444988
Fc epsilon receptor (FCERI) signaling	-0.317741	-0.143147	-0.251238	-0.0294459	0.363337	0.433132
Neutrophil degranulation	-0.245774	-0.275014	-0.304605	-0.344219	0.105418	0.151807
