# Supplementary material for: Inflammation of the nasal mucosa is associated with susceptibility to experimental pneumococcal challenge in older adults
Source: Mucosal Immunol. 2024 Oct;17(5):973–89. doi: 10.1016/j.mucimm.2024.06.010 (PMC11464406; doi:10.1016/j.mucimm.2024.06.010)
Supplement: Supplementary Data file S3 [file mmc3.xlsx]

## Sheet: Sheet1
	Older (50-64 years)
	Protected			Susceptible
Pathway	-5	2	9	-5	2	9
Rap1 signalling	-0.0815412	-0.515714	-0.601435	0.0104139	0.117335	0.661453
Costimulation by the CD28 family	-0.120433	-0.389005	-0.301785	0.0709114	0.0382537	0.394688
MHC class II antigen presentation	-0.200002	-0.330261	-0.24575	0.0158095	-0.177531	0.2883
TCR signaling	-0.0906695	-0.544417	-0.294812	0.126144	-0.195863	0.357873
Signaling by the B Cell Receptor (BCR)	-0.251192	-0.04342	-0.177927	-0.160726	-0.0421469	0.213204
Immunoregulatory interactions between a Lymphoid and a non-Lymphoid cell	-0.411453	0.0711533	-0.430615	-0.39713	0.357282	0.353512
Class I MHC mediated antigen processing & presentation	0.0884201	-0.295641	-0.0727399	0.135964	-0.160302	0.110612
Growth hormone receptor signaling	0.050824	-0.457951	-0.596317	-0.12835	0.222884	0.638759
TNFR2 non-canonical NF-kB pathway	-0.0889069	-0.570595	-0.259731	-0.134395	-0.20988	0.302704
Interferon Signaling	-0.159889	-0.20493	-0.325695	-0.106599	-0.043165	0.481779
Signaling by Interleukins	0.0163183	-0.363971	-0.386892	-0.0500298	-0.0965149	0.450667
ROS, RNS production in phagocytes	-0.0817827	-0.408449	-0.278993	-0.203883	0.23798	0.279601
DAP12 interactions	-0.0753545	-0.401872	-0.428475	0.131457	0.169788	0.522113
Nucleotide-binding domain, leucine rich repeat containing receptor (NLR) signaling pathways	0.0789739	-0.301353	-0.35983	-0.0683441	-0.143706	0.443677
DDX58/IFIH1-mediated induction of interferon-alpha/beta	0.0611436	-0.216061	-0.275288	0.0425825	-0.223075	0.418241
Antimicrobial peptides	-0.23823	-0.400068	-0.400064	-0.0695525	0.302049	0.368554
Complement cascade	-0.257808	0.465717	0.00253629	-0.465155	0.286569	0.0748215
C-type lectin receptors (CLRs)	0.0614934	-0.383408	-0.211711	0.0415112	-0.0598487	0.347753
Toll-like Receptor Cascades	0.169764	-0.322342	-0.335184	0.123571	-0.113013	0.410609
Fcgamma receptor (FCGR) dependent phagocytosis	-0.392343	0.0698522	-0.311983	-0.176444	0.17001	0.252825
Fc epsilon receptor (FCERI) signaling	-0.182559	-0.0338448	-0.227917	-0.0285342	-0.102355	0.259811
Neutrophil degranulation	-0.163937	-0.468419	-0.372781	0.0688848	0.131095	0.444275
