# Supplementary material for: Inflammation of the nasal mucosa is associated with susceptibility to experimental pneumococcal challenge in older adults
Source: Mucosal Immunol. 2024 Oct;17(5):973–89. doi: 10.1016/j.mucimm.2024.06.010 (PMC11464406; doi:10.1016/j.mucimm.2024.06.010)
Supplement: Supplementary Data file S4 [file mmc4.xlsx]

## Sheet: Sheet1
	Older (over 65 years)
	Protected			Susceptible
Pathway	-5	2	9	-5	2	9
Rap1 signalling	0.0856173	0.144539	0.365743	0.650328	0.271384	0.406516
Costimulation by the CD28 family	-0.304409	-0.346549	-0.396759	-0.0445159	-0.483778	0.00792298
MHC class II antigen presentation	-0.212386	-0.0631913	-0.377189	-0.125861	-0.00920473	0.20746
TCR signaling	-0.422862	-0.313272	-0.486537	-0.131175	-0.324997	0.232999
Signaling by the B Cell Receptor (BCR)	0.103237	0.0986709	-0.303511	-0.0878684	-0.328851	0.208471
Immunoregulatory interactions between a Lymphoid and a non-Lymphoid cell	0.25061	-0.239306	-0.123303	0.32727	-0.392201	0.234102
Class I MHC mediated antigen processing & presentation	-0.301729	0.0216507	-0.239213	-0.203873	-0.0153578	0.120771
Growth hormone receptor signaling	-0.434123	-0.549013	-0.25507	0.490373	0.117802	0.503125
TNFR2 non-canonical NF-kB pathway	-0.353407	-0.289445	-0.44432	-0.170218	-0.149798	0.328849
Interferon Signaling	-0.380365	-0.447449	-0.338609	-0.0245275	-0.199175	0.142183
Signaling by Interleukins	-0.248593	-0.247315	-0.247288	0.303906	0.105022	0.395009
ROS, RNS production in phagocytes	0.00678225	0.153096	-0.120996	0.370844	0.2332	0.266078
DAP12 interactions	-0.188876	-0.329089	-0.107677	0.379898	-0.169603	0.277956
Nucleotide-binding domain, leucine rich repeat containing receptor (NLR) signaling pathways	-0.306748	-0.241693	-0.385794	0.360378	0.209179	0.313155
DDX58/IFIH1-mediated induction of interferon-alpha/beta	-0.44659	-0.29009	-0.399481	0.106377	-0.0303668	0.194287
Antimicrobial peptides	0.348109	0.181269	0.323088	0.560043	0.180451	0.370692
Complement cascade	0.586497	0.268342	0.0944419	0.263748	-0.339671	0.0299936
C-type lectin receptors (CLRs)	-0.28666	-0.0683097	-0.301034	0.0937063	0.127579	0.306781
Toll-like Receptor Cascades	-0.278628	-0.0959431	-0.162247	0.373542	0.247235	0.340434
Fcgamma receptor (FCGR) dependent phagocytosis	0.422565	0.204583	-0.0465871	0.269146	-0.27308	0.277522
Fc epsilon receptor (FCERI) signaling	0.0590597	0.140534	-0.305737	0.0490716	-0.267211	0.267545
Neutrophil degranulation	0.00502354	0.13076	0.119236	0.353082	0.318229	0.365552
