# Supplementary material for: Inflammation of the nasal mucosa is associated with susceptibility to experimental pneumococcal challenge in older adults
Source: Mucosal Immunol. 2024 Oct;17(5):973–89. doi: 10.1016/j.mucimm.2024.06.010 (PMC11464406; doi:10.1016/j.mucimm.2024.06.010)
Supplement: Supplementary Data file S6 [file mmc6.xlsx]

## Sheet: Sheet1
		Protected						Susceptible
Cytokine	Age Group	log2FC_D2_NEG	pvalue_D2_NEG	log2FC_D7_NEG	pvalue_D7_NEG	log2FC_D9_NEG	pvalue_D9_NEG	log2FC_D2_POS	pvalue_D2_POS	log2FC_D7_POS	pvalue_D7_POS	log2FC_D9_POS	pvalue_D9_POS
CCL2 (MCP-1)	All genes	0.347	0.142	0.474	0.0583	0.415	0.1527	0.382	0.4085	-0.036	0.6842	-0.118	0.9907
CXCL10 (IP-10)	All genes	0.037	0.3474	0.273	0.2371	0.109	0.3202	0.616	0.6842	-0.387	0.3105	-0.746	0.3453
CXCL9 (MIG)	All genes	0.351	0.1883	0.197	0.2986	0.455	0.1963	0.894	0.5688	-0.305	0.5531	0.222	0.7336
EGF	All genes	0.678	0.002	0.869	0.0098	1.072	0.0082	0.36	0.4925	-0.024	0.7361	0.327	0.8983
Eotaxin	All genes	0.602	0.076	0.443	0.1364	0.5	0.3033	1.379	0.5073	0.567	0.8983	0.329	0.8435
FGF basic	All genes	0.148	0.1079	0.101	0.3752	0.089	0.4546	0.098	0.88	0.102	0.5531	-0.047	0.8073
G-CSF	All genes	0.063	0.2234	-0.001	0.8064	0.029	0.4907	0.014	0.6337	-0.014	0.8073	-0.083	0.7715
GM-CSF	All genes	0	1	0	1	0	1	0	1	0	1	0	1
HGF	All genes	0.442	0.1028	0.258	0.206	0.225	0.1527	0.275	0.4355	0.253	0.2385	0.121	0.8983
IFN-a	All genes	0.122	0.1105	0.093	0.1364	0.091	0.1817	0.258	0.4635	0	0.9907	-0.035	0.4779
IFN-g	All genes	0.338	0.0458	0.238	0.3717	0.202	0.162	0.113	0.9344	0.249	0.2854	0.274	0.9906
IL-10	All genes	0	1	0	1	0	1	0	1	0	1	0	1
IL-12	All genes	0.224	0.0404	0.143	0.0751	0.05	0.1527	0.387	0.4635	0.191	0.5224	-0.011	0.5376
IL-13	All genes	0	1	0	1	0	1	0.015	0.3682	0.003	0.6683	0	1
IL-15	All genes	0.156	0.0705	0.095	0.4244	0.16	0.1639	0.133	0.7361	0.117	0.8983	0.011	0.8617
IL-17	All genes	0	1	0	1	0	1	0	1	0	1	0	1
IL-1b	All genes	0.247	0.0563	0.29	0.1587	0.335	0.1693	0.295	0.2802	0.288	0.1661	0.062	0.7715
IL-1RA	All genes	0.082	0.8782	0.189	0.5239	0.075	0.5782	-0.28	0.4949	0.142	0.4883	-0.222	0.8183
IL-2	All genes	0.11	0.14	0.031	0.4469	0.108	0.4689	0.063	0.6977	-0.079	0.9158	-0.147	0.5322
IL-2R	All genes	0.049	0.2174	-0.002	0.5809	-0.031	0.7245	0.159	0.5732	0.031	0.7962	-0.081	0.6056
IL-4	All genes	0	1	0	1	0	1	0	1	0	1	0	1
IL-5	All genes	0	1	0	1	0	1	0	1	0	1	0	1
IL-6	All genes	0.264	0.1657	0.374	0.1896	0.511	0.1396	0.625	0.2678	0.46	0.1079	0.182	0.88
IL-7	All genes	0	1	0	1	0.613	0.1366	0.667	0.3036	0.48	0.6391	0	1
IL-8	All genes	0.157	0.3564	0.321	0.1903	0.532	0.1076	-0.096	0.9532	0.243	0.4315	0.038	0.7335
CCL3 (MIP-1a)	All genes	0.127	0.0526	0.062	0.3689	0	1	0.318	0.3418	0.141	0.6556	-0.011	0.9907
CCL4 (MIP-1b)	All genes	0.141	0.0381	0.018	0.3504	0.005	0.2772	0.362	0.4355	0.109	0.6842	0.155	0.7424
Rantes	All genes	0	1	0	1	0	1	0	1	0	1	0	1
TNF-a	All genes	0.145	0.0601	0.121	0.1087	0.141	0.1979	0.187	0.5098	0.065	0.6635	-0.107	0.6117
VEGF	All genes	0.245	0.0194	-0.007	0.7157	0.015	0.4522	0.252	0.5339	0.269	0.474	0.118	0.9906
CCL2 (MCP-1)	50-64 years	0.259	0.029	0.589	0.0131	0.285	0.159	0.39	0.24	0.013	0.123	-0.012	0.831
CXCL10 (IP-10)	50-64 years	0.587	0.0833	0.398	0.175	-0.117	0.597	0.665	0.24	-0.603	0.32	-0.713	0.413
CXCL9 (MIG)	50-64 years	0.211	0.0214	-0.081	0.274	0.056	0.175	1.226	0.24	-0.136	0.638	-0.199	0.465
EGF	50-64 years	1.034	0.00418	1.306	0.0507	1.208	0.029	0.1	0.898	-0.05	0.966	0.207	0.52
Eotaxin	50-64 years	0.769	0.0507	0.255	0.144	-0.052	0.744	1.48	0.465	0.35	0.638	0.382	0.24
FGF basic	50-64 years	0.123	0.528	0.221	0.495	0.156	0.821	0.045	0.638	0.079	0.32	-0.006	0.638
G-CSF	50-64 years	-0.036	0.0507	-0.039	0.0833	0.013	0.13	0.035	0.765	-0.044	0.831	-0.019	0.898
GM-CSF	50-64 years	0	1	0	1	0	1	0	1	0	1	0	1
HGF	50-64 years	0.408	0.193	0.348	0.175	0.355	0.0739	0.751	0.102	0.526	0.278	0.567	0.577
IFN-a	50-64 years	0.134	0.0443	0.045	0.00763	0.055	0.495	0.364	0.278	0.153	0.52	0.171	0.278
IFN-g	50-64 years	0.423	0.268	0.271	0.182	0.245	0.0597	0.208	0.7	0.13	0.52	0.08	0.898
IL-10	50-64 years	0	1	0	1	0	1	0	1	0	1	0	1
IL-12	50-64 years	0.25	0.0739	0.171	0.0182	0.027	0.404	0.327	0.32	0.082	0.278	0.002	0.465
IL-13	50-64 years	0	1	0	1	0	1	0.154	0.476	0.065	0.636	-0.017	0.205
IL-15	50-64 years	0.047	0.597	0.191	0.274	0.106	0.201	0.173	0.278	0.163	0.7	0.09	0.465
IL-17	50-64 years	0	1	0	1	0	1	0	1	0	1	0	1
IL-1b	50-64 years	0.313	0.0443	0.308	0.0335	0.432	0.025	0.625	0.147	0.375	0.123	0.401	0.365
IL-1RA	50-64 years	-0.003	0.834	0.257	0.442	0.127	0.456	0.026	0.944	0.027	0.286	-0.016	0.636
IL-2	50-64 years	0.068	0.159	0.191	0.0649	0.104	0.148	0.078	0.278	0.087	0.898	0.006	0.175
IL-2R	50-64 years	-0.081	0.193	0.049	0.0443	-0.061	0.782	0.169	0.32	0.023	0.32	-0.089	0.577
IL-4	50-64 years	0	1	0	1	0	1	0	1	0	1	0	1
IL-5	50-64 years	0	1	0	1	0	1	0	1	0	1	0	1
IL-6	50-64 years	-0.158	0.433	0.459	0.0131	0.231	0.0386	0.397	0.206	0.313	0.966	0.284	0.966
IL-7	50-64 years	0.42	0.236	0.943	0.0178	0	1	0.176	0.234	0.729	0.529	0	1
IL-8	50-64 years	0.235	0.597	0.428	0.0833	0.152	0.433	0.237	0.206	0.371	0.465	0.302	0.52
CCL3 (MIP-1a)	50-64 years	0.093	0.0739	0.099	0.0577	0.057	0.144	0.256	0.278	0.072	0.0674	-0.089	0.765
CCL4 (MIP-1b)	50-64 years	-0.024	0.105	-0.004	0.025	0.101	0.159	0.326	0.175	0.054	0.52	0.236	0.365
Rantes	50-64 years	0	1	0	1	0	1	0	1	0	1	0	1
TNF-a	50-64 years	0.061	0.443	0.111	0.0649	0.009	0.159	0.322	0.52	0.282	0.765	0.225	0.966
VEGF	50-64 years	0.201	0.117	0.002	0.252	-0.136	0.98	0.378	0.123	0.182	0.465	0.111	0.765
CCL2 (MCP-1)	over 65 years	0.347	0.332	0.286	0.49	0.415	0.225	0.374	0.898	-0.039	0.577	-0.221	0.966
CXCL10 (IP-10)	over 65 years	-0.07	0.798	0.209	0.418	0.56	0.0728	0.707	1	-0.818	0.831	-1.25	0.123
CXCL9 (MIG)	over 65 years	0.514	0.225	0.807	0.931	0.637	0.0323	0.547	0.765	-0.502	0.765	0.414	0.577
EGF	over 65 years	0.391	0.0446	0.389	0.0799	0.928	0.00533	0.612	0.52	-0.217	0.32	0.376	0.413
Eotaxin	over 65 years	0.614	0.258	0.507	0.465	1.098	0.0546	1.285	0.278	0.684	0.898	0.287	0.966
FGF basic	over 65 years	0.166	0.0663	-0.036	0.49	0.072	0.258	-0.006	0.638	0.16	0.365	0.098	0.413
G-CSF	over 65 years	0.126	0.0602	-0.094	0.829	0.016	0.352	0.102	0.465	0.124	0.52	0	0.278
GM-CSF	over 65 years	0	1	0	1	0	1	0	1	0	1	0	1
HGF	over 65 years	0.666	0.21	0.092	0.984	0.139	0.293	0.14	0.577	0.25	0.898	-0.418	0.577
IFN-a	over 65 years	0.117	0.275	0.149	0.568	0.062	0.123	-0.101	0.831	-0.113	0.638	-0.456	0.278
IFN-g	over 65 years	0.126	0.107	0.05	0.57	0.01	0.0523	-0.087	0.76	0.293	0.32	0.025	0.76
IL-10	over 65 years	0	1	0	1	0	1	0	1	0	1	0	1
IL-12	over 65 years	0.257	0.0401	0.171	0.241	-0.046	0.0446	-0.022	0.765	-0.059	0.898	-0.276	0.278
IL-13	over 65 years	0	1	0	1	0.036	0.0376	0	1	0	1	0	1
IL-15	over 65 years	0.247	0.0289	0.1	0.922	0.204	0.169	0.031	0.898	0.019	0.638	0.093	0.413
IL-17	over 65 years	0	1	0	1	0	1	0	1	0	1	0	1
IL-1b	over 65 years	0.24	0.0289	0.255	0.922	0.289	0.595	0.224	0.919	0.368	0.308	0.296	0.831
IL-1RA	over 65 years	0.194	0.86	-0.004	0.965	0.009	0.962	-0.757	0.286	0.034	0.726	0.034	0.8
IL-2	over 65 years	0.152	0.0894	0.019	0.737	0.108	0.518	0.066	1	0.096	0.262	-0.043	0.363
IL-2R	over 65 years	0.094	0.104	-0.061	0.829	-0.06	0.541	0.162	0.365	-0.054	1	-0.122	0.32
IL-4	over 65 years	0	1	0	1	0	1	0	1	0	1	0	1
IL-5	over 65 years	0	1	0	1	0	1	0	1	0	1	0	1
IL-6	over 65 years	0.859	0.00202	0.24	0.623	0.565	0.275	1.056	0.638	1.065	0.638	-0.202	0.898
IL-7	over 65 years	0	1	0	1	0.845	0.209	1.235	0.944	0	1	0	1
IL-8	over 65 years	-0.097	0.679	0.058	0.123	0.275	0.123	-0.776	0.24	-0.112	0.898	-0.766	0.831
CCL3 (MIP-1a)	over 65 years	0.148	0.0166	0.002	1	0	1	0.236	0.7	0.261	0.838	0.147	0.32
CCL4 (MIP-1b)	over 65 years	0.264	0.00392	0.013	0.679	0.025	0.332	-0.142	0.365	0.117	0.966	-0.163	0.476
Rantes	over 65 years	0	1	0	1	0	1	0	1	0	1	0	1
TNF-a	over 65 years	0.518	0.0263	0.172	0.538	0.284	0.108	0.201	0.636	-0.006	0.407	-0.365	0.407
VEGF	over 65 years	0.442	0.00334	-0.007	0.738	0.032	0.293	0.184	0.765	0.137	0.831	0.028	0.831
